# Supplementary material for: Integrative Multi‐Omics Analysis Reveals a Mitochondrial–Immune Axis Associated With Neoadjuvant Chemotherapy Response in High‐Grade Serous Ovarian Cancer
Source: Adv Sci (Weinh). 2026 Jul 20:e23029. Online ahead of print. doi: 10.1002/advs.202523029 (PMC13383156; doi:10.1002/advs.202523029)
Supplement: Supplementary file 2 — Supporting file 2: advs76612‐sup‐0002‐DataFile.zip [file ADVS-9999-e23029-s001.zip]

Archive with 2 entries (2 files):
- fig.5h .pzfx
- revised raw data fig5h.xlsx
