# Supplementary material for: Integrative Multi‐Omics Analysis Reveals a Mitochondrial–Immune Axis Associated With Neoadjuvant Chemotherapy Response in High‐Grade Serous Ovarian Cancer
Source: Adv Sci (Weinh). 2026 Jul 20:e23029. Online ahead of print. doi: 10.1002/advs.202523029 (PMC13383156; doi:10.1002/advs.202523029)
Supplement: Supplementary file 2 — Supporting file 2: advs76612‐sup‐0002‐DataFile.zip [file ADVS-9999-e23029-s001.zip › revised raw data fig5h.xlsx]

## Sheet: fig5h
	OVCA-R3				OVCA-429				HEY				OVCA-433
ATP5MJ	1.21199	0.990927	0.832644	1.44137	0.92791	0.703327	0.897164	1.24877	0.485361	0.42043	0.986355	1.12591	0.942863	0.835162	1.95932	1.21149
ATP5F1	1.03841	0.963009	0.823708	0.20639	0.473141	0.462481	0.19068	1.12618	0.434894	0.367477	0.85835	1.84126	0.765107	1.09203	0.966789	2.47159
APT5O	1.10685	1.07236	0.858942	0.784001	0.956482	1.04874	0.872516	1.13231	0.497836	0.519264	1.14793	1.87001	0.886347	0.897218	1.7027	2.76822
ATP5G3	0.93018	1.81338	0.592848	2.5791	0.527364	1.40018	0.543374	1.0919	3.681	1.20838	4.30682	1.89705	1.95315	0.761578	1.2679	0.318289
COX5A	0.978269	1.24074	0.823872	0.536566	0.346128	0.866703	0.312808	1.11819	4.91571	2.35864	5.11764	1.96285	1.69505	0.724455	0.711727	2.04873
ATP5H	0.998707	0.987254	1.01422	0.621543	0.581689	0.602042	0.918909	0.655833	0.840394	0.729515	1.02563	0.63964	0.966793	1.68626	0.98529	0.851033
COX5B	0.942017	0.922446	1.12676	1.02134	0.732743	0.842311	0.610598	0.788347	0.76146	0.840686	0.74098	1.90186	1.54932	1.73905	1.75265	1.11828
COX6C	1.3972	1.06036	0.89402	1.05487	0.772751	0.943863	0.573938	0.746651	0.616519	0.619197	0.611564	1.1446	1.32702	1.11196	1.81845	1.76042
NDUFA1	1.32812	1.08686	0.922696	0.997165	1.52709	1.56895	1.45656	1.38869	1.27826	1.5329	1.30046	1.35632	2.14371	2.39494	2.65327	3.57147
COX7C	0.672249	0.93149	1.0504	1.02204	0.523157	0.56345	1.65048	0.387739	0.690987	0.814094	1.67563	0.626921	1.39631	0.696436	1.07789	0.928731
NDUFA6	0.805524	1.43902	1.24143	0.842151	0.368195	0.866937	1.64858	0.398011	0.902987	1.40062	0.969645	0.988538	1.42855	0.314834	0.136407	2.41981
CYC1	0.857056	1.02632	1.13687	1.3047	0.845498	0.398079	0.459476	0.792604	0.761114	0.855849	0.72788	0.981075	0.973321	0.759514	0.873274	1.22772
NDUFA8	0.917825	0.975593	1.07901	1.03501	0.974714	0.977265	1.08094	1.23613	1.82467	1.84065	2.06319	1.76907	1.79179	0.82473	2.30076	3.11065
HIGD2A	0.957092	1.05374	0.99155	1.29443	0.997885	0.39462	0.600108	1.04316	1.03666	1.15336	1.07645	1.17854	0.791105	1.14284	2.60637	0.540968
UPCRB	0.924055	1.08219	0.70242	1.51821	0.173981	0.365438	0.682838	1.39682	0.731197	4.72553	1.06209	2.67042	0.572	0.434623	2.27397	1.56389
UPCRQ	0.959726	2.04495	0.509531	1.41184	0.086443	0.956654	0.075067	0.089398	0.312365	0.243188	0.225555	0.105638	0.299972	0.28245	0.156048	0.435414
SDHB	0.88304	0.882156	1.16605	1.10092	0.499009	0.629847	0.600102	0.996702	0.655988	0.857852	0.76661	0.731059	0.626679	1.19043	0.570731	0.359247
